# Supplementary material for: Transfer of beef bacterial communities onto food-contact surfaces
Source: Front Microbiol. 2024 Oct 7;15:1450682. doi: 10.3389/fmicb.2024.1450682 (PMC11491791; doi:10.3389/fmicb.2024.1450682)
Supplement: Supplementary file 1 [file Data_Sheet_1.zip]

Archive with 7 entries (7 files):
- Table 1 - 2024-09-11T100908.716.DOCX
- Table 2 - 2024-09-11T100909.589.DOCX
- Table 3 - 2024-09-11T100910.589.DOCX
- Dataset 1.xlsx
- Supplementary Figure 1.docx
- Supplementary Figure 2.docx
- Supplementary Figure 3.docx
