# Supplementary material for: Transfer of beef bacterial communities onto food-contact surfaces
Source: Front Microbiol. 2024 Oct 7;15:1450682. doi: 10.3389/fmicb.2024.1450682 (PMC11491791; doi:10.3389/fmicb.2024.1450682)
Supplement: Supplementary file 1 [file Data_Sheet_1.zip › Dataset 1.xlsx]

## Sheet: Sheet1
Dataset S1. The closest relative of the isolates plated on TSA from store B beef or coupon microbiota as determined by the 16S rRNA gene and BLASTN search with default settings through NCBI (https://blast.ncbi.nlm.nih.gov/Blast.cgi?PAGE_TYPE=BlastSearch&BLAST_SPEC=TargLociBlast), and the optical density readings resulting from the crystal violet biofilm assay (n=3, except media blank where n=30).…
									Absorbance Reading
Beef Cut	Coupon	Strain	Accession Number	Closest Relative - Genus	Closest Relative - Species	Similarity (%Identity)	Closest Accession Number	Store	600 nm	590 nm
Chuck	Direct	CH_A1	MW047319	Carnobacterium	divergens	99.6	NR_113798.1	B	0.173	0.361
Chuck	Direct	CH_A10	MW047320	Psychrobacter	fjordensis	99.4	NR_148330.1	B	0.264	0.163
Chuck	Direct	CH_A11	MW047321	Staphylococcus	equorum	99.7	NR_027520.1	B	0.376	0.133
Chuck	Direct	CH_A12	MW047322	Pseudomonas	deceptionensis	99.1	NR_117552.1	B	0.872	0.16
Chuck	Direct	CH_A2	MW047323	Carnobacterium	viridans	99	NR_025197.1	B	0.15	0.148
Chuck	Direct	CH_A3	MW047324	Pseudomonas	deceptionensis	99.3	NR_117552.1	B	0.997	0.706
Chuck	Direct	CH_A4	MW047325	Pseudomonas	deceptionensis	98.4	NR_117552.1	B	0.218	0.973
Chuck	Direct	CH_A5	MW047326	Carnobacterium	viridans	98.5	NR_025197.1	B	0.123	0.32
Chuck	Direct	CH_A6	MW047327	Carnobacterium	viridans	99	NR_025197.1	B	0.195	0.099
Chuck	Direct	CH_A7	MW047328	Carnobacterium	viridans	99	NR_025197.1	B	0.202	0.089
Chuck	Direct	CH_A8	n/a	unknown	unknown	n/a	n/a	B	0.166	0.094
Chuck	Direct	CH_A9	MW047329	Psychrobacter	arcticus	99.7	NR_075054.1	B	0.2	0.144
Chuck	Direct	CH_B1	MW047330	Brochothrix	thermosphacta	99.9	NR_113587.1	B	0.164	0.083
Chuck	Direct	CH_B10	MW047331	Carnobacterium	viridans	99.1	NR_025197.1	B	0.172	0.102
Chuck	Direct	CH_B11	MW047332	Brochothrix	thermosphacta	99.9	NR_113587.1	B	0.181	0.087
Chuck	Direct	CH_B12	MW047333	Psychrobacter	fjordensis	99.6	NR_148330.1	B	0.615	0.454
Chuck	Direct	CH_B2	MW047334	Latilactobacillus	sakei	99	NR_113821.1	B	0.079	0.083
Chuck	Direct	CH_B3	MW047335	Pseudomonas	deceptionensis	99.4	NR_117552.1	B	1.013	0.092
Chuck	Direct	CH_B4	n/a	unknown	unknown	n/a	n/a	B	0.074	0.085
Chuck	Direct	CH_B5	MW047336	Pseudomonas	deceptionensis	99.2	NR_117552.1	B	0.826	1.477
Chuck	Direct	CH_B6	MW047337	Brochothrix	thermosphacta	99.7	NR_113587.1	B	0.216	0.09
Chuck	Direct	CH_B7	MW047338	Carnobacterium	viridans	99	NR_025197.1	B	0.261	0.223
Chuck	Direct	CH_B8	MW047339	Carnobacterium	viridans	99	NR_025197.1	B	0.135	0.466
Chuck	Direct	CH_B9	MW047340	Carnobacterium	viridans	98.9	NR_025197.1	B	0.181	0.096
Chuck	Direct	CH_C1	MW047341	Pseudomonas	deceptionensis	99.7	NR_117552.1	B	0.905	0.255
Chuck	Direct	CH_C10	MW047342	Pseudomonas	deceptionensis	99.4	NR_117552.1	B	0.64	0.113
Chuck	Direct	CH_C11	MW047343	Carnobacterium	viridans	99.1	NR_025197.1	B	0.212	0.081
Chuck	Direct	CH_C12	MW047344	Carnobacterium	divergens	99.7	NR_113798.1	B	0.219	0.154
Chuck	Direct	CH_C2	MW047345	Leuconostoc	gelidum	99.6	NR_133769.1	B	0.081	0.161
Chuck	Direct	CH_C3	MW047346	Pseudomonas	deceptionensis	99.3	NR_117552.1	B	0.954	0.137
Chuck	Direct	CH_C4	MW047347	Pseudomonas	fragi	100	NR_024946.1	B	1.012	2.403
Chuck	Direct	CH_C5	MW047348	Carnobacterium	viridans	99	NR_025197.1	B	0.168	0.686
Chuck	Direct	CH_C6	MW047349	Psychrobacter	fjordensis	100	NR_148330.1	B	0.549	0.627
Chuck	Direct	CH_C7	MW047350	Pseudomonas	deceptionensis	99.4	NR_117552.1	B	0.806	0.311
Chuck	Direct	CH_C8	MW047351	Carnobacterium	viridans	99.1	NR_025197.1	B	0.157	0.672
Chuck	Direct	CH_C9	MW047352	Carnobacterium	viridans	98.6	NR_025197.1	B	0.149	0.377
Chuck	Direct	CH_D1	MW047353	Pseudomonas	deceptionensis	99.4	NR_117552.1	B	0.843	0.188
Chuck	Direct	CH_D10	MW047354	Pseudomonas	deceptionensis	99.1	NR_117552.1	B	1.045	0.664
Chuck	Direct	CH_D11	MW047355	Pseudomonas	versuta	99.9	NR_149823.1	B	0.363	0.087
Chuck	Direct	CH_D12	MW047356	Pseudomonas	versuta	100	NR_149823.1	B	0.825	0.38
Chuck	Direct	CH_D2	MW047357	Pseudomonas	deceptionensis	99.2	NR_117552.1	B	0.726	0.111
Chuck	Direct	CH_D3	MW047358	Pseudomonas	deceptionensis	99.4	NR_117552.1	B	0.627	1.895
Chuck	Direct	CH_D4	n/a	unknown	unknown	n/a	n/a	B	0.072	0.088
Chuck	Direct	CH_D5	MW047359	Carnobacterium	viridans	98.7	NR_025197.1	B	0.164	0.159
Chuck	Direct	CH_D6	MW047360	Carnobacterium	divergens	99.9	NR_113798.1	B	0.228	0.121
Chuck	Direct	CH_D7	MW047361	Carnobacterium	divergens	99.9	NR_113798.1	B	0.232	0.105
Chuck	Direct	CH_D8	MW047362	Pseudomonas	versuta	100	NR_149823.1	B	0.72	0.153
Chuck	Direct	CH_D9	MW047363	Pseudomonas	deceptionensis	99.3	NR_117552.1	B	0.954	0.386
Chuck	Direct	CH_E1	MW047364	Pseudomonas	weihenstephanensis	100	NR_148764.1	B	0.948	0.727
Chuck	Direct	CH_E10	MW047365	Carnobacterium	viridans	99	NR_025197.1	B	0.237	0.159
Chuck	Direct	CH_E11	MW047366	Pseudomonas	deceptionensis	99.4	NR_117552.1	B	0.67	1.338
Chuck	Direct	CH_E12	MW047367	Psychrobacter	fjordensis	100	NR_148330.1	B	0.518	0.448
Chuck	Direct	CH_E2	MW047368	Pseudomonas	deceptionensis	99.4	NR_117552.1	B	0.864	0.114
Chuck	Direct	CH_E3	MW047369	Pseudomonas	deceptionensis	99.3	NR_117552.1	B	0.365	0.085
Chuck	Direct	CH_E4	MW047370	Pseudomonas	weihenstephanensis	99.9	NR_148764.1	B	0.738	0.368
Chuck	Direct	CH_E5	MW047371	Psychrobacter	aquaticus	99.3	NR_042206.1	B	0.825	1.264
Chuck	Direct	CH_E6	MW047372	Brochothrix	thermosphacta	99.9	NR_113587.1	B	0.357	0.41
Chuck	Direct	CH_E7	MW047373	Pseudomonas	deceptionensis	99.3	NR_117552.1	B	0.58	0.097
Chuck	Direct	CH_E8	MW047374	Pseudomonas	deceptionensis	99.3	NR_117552.1	B	0.938	0.332
Chuck	Direct	CH_E9	MW047375	Pseudomonas	deceptionensis	99.4	NR_117552.1	B	0.569	1.788
Chuck	Direct	CH_F1	MW047376	Carnobacterium	viridans	99	NR_025197.1	B	0.189	0.091
Chuck	Direct	CH_F10	MW047377	Lactococcus	piscium	99.9	NR_043739.1	B	0.16	0.116
Chuck	Direct	CH_F11	MW047378	Lactococcus	piscium	99.9	NR_043739.1	B	0.171	0.287
Chuck	Direct	CH_F12	MW047379	Pseudomonas	deceptionensis	99.9	NR_117552.1	B	0.573	1.292
Chuck	Direct	CH_F2	MW047380	Psychrobacter	fjordensis	100	NR_148330.1	B	0.5	0.706
Chuck	Direct	CH_F3	MW047381	Pseudomonas	weihenstephanensis	100	NR_148764.1	B	0.752	0.451
Chuck	Direct	CH_F4	MW047382	Acinetobacter	albensis	98.3	NR_145641.1	B	0.335	0.66
Chuck	Direct	CH_F5	MW047383	Pseudomonas	deceptionensis	99.4	NR_117552.1	B	0.592	0.596
Chuck	Direct	CH_F6	MW047384	Pseudomonas	deceptionensis	99.3	NR_117552.1	B	0.853	2.307
Chuck	Direct	CH_F7	n/a	unknown	unknown	n/a	n/a	B	0.067	0.077
Chuck	Direct	CH_F8	MW047385	Pseudomonas	weihenstephanensis	99.9	NR_148764.1	B	0.827	0.101
Chuck	Direct	CH_F9	MW047386	Pseudomonas	migulae	99.4	NR_114223.1	B	1.179	0.248
Chuck	Direct	CH_G1	n/a	unknown	unknown	n/a	n/a	B	0.148	0.104
Chuck	Direct	CH_G2	MW047387	Lactococcus	piscium	97.6	NR_043739.1	B	0.157	0.09
Chuck	Direct	CH_G3	MW047388	Lactococcus	piscium	99.9	NR_043739.1	B	0.16	0.087
Chuck	HDPE	CH_HDPE_E10	n/a	unknown	unknown	n/a	n/a	B	0.822	1.697
Chuck	HDPE	CH_HDPE_E11	MW047389	Lactococcus	piscium	99.5	NR_043739.1	B	0.164	0.103
Chuck	HDPE	CH_HDPE_E12	n/a	unknown	unknown	n/a	n/a	B	1.309	0.725
Chuck	HDPE	CH_HDPE_E7	MW047390	Carnobacterium	gallinarum	98.1	NR_042093.1	B	0.22	0.127
Chuck	HDPE	CH_HDPE_E8	MW047391	Pseudomonas	brenneri	97.7	NR_025103.1	B	0.778	2.451
Chuck	HDPE	CH_HDPE_E9	MW047392	Pseudomonas	helleri	99.3	NR_148763.1	B	0.645	0.082
Chuck	HDPE	CH_HDPE_F1	n/a	unknown	unknown	n/a	n/a	B	0.778	2.451
Chuck	HDPE	CH_HDPE_F10	MW047393	Pseudomonas	weihenstephanensis	96	NR_148764.1	B	0.448	0.28
Chuck	HDPE	CH_HDPE_F11	n/a	Lactococcus	piscium	99.9	NR_043739.1	B	0.629	0.975
Chuck	HDPE	CH_HDPE_F12	MW047394	Pseudomonas	fluorescens	96.5	NR_113647.1	B	0.908	0.949
Chuck	HDPE	CH_HDPE_F2	MW047395	Pseudomonas	libanensis	99.3	NR_024901.1	B	0.92	0.616
Chuck	HDPE	CH_HDPE_F3	n/a	unknown	unknown	n/a	n/a	B	0.779	0.616
Chuck	HDPE	CH_HDPE_F4	MW047396	Brochothrix	thermosphacta	99.7	NR_113587.1	B	0.39	0.099
Chuck	HDPE	CH_HDPE_F5	MW047397	Pseudomonas	helleri	95.4	NR_148763.1	B	0.76	0.497
Chuck	HDPE	CH_HDPE_F6	MW047398	Pseudomonas	weihenstephanensis	98	NR_148764.1	B	0.841	1.824
Chuck	HDPE	CH_HDPE_F7	MW047399	Pseudomonas	helleri	98.9	NR_148763.1	B	0.605	0.342
Chuck	HDPE	CH_HDPE_F8	MW047400	Pseudomonas	weihenstephanensis	99.8	NR_148764.1	B	0.907	0.952
Chuck	HDPE	CH_HDPE_F9	MW047401	Pseudomonas	weihenstephanensis	99.1	NR_148764.1	B	0.79	0.132
Chuck	HDPE	CH_HDPE_G1	MW047402	Pseudomonas	helleri	96	NR_148763.1	B	0.347	1.651
Chuck	HDPE	CH_HDPE_G2	MW047403	Pseudomonas	psychrophilia	96.5	NR_028619.1	B	0.569	0.103
Chuck	HDPE	CH_HDPE_G3	n/a	unknown	unknown	n/a	n/a	B	0.556	0.247
Chuck	SS	CH_SS_D10	MW047404	Lactococcus	piscium	98.7	NR_043739.1	B	0.135	0.092
Chuck	SS	CH_SS_D11	MW047405	Carnobacterium	gallinarum	98	NR_042093.1	B	0.104	0.1
Chuck	SS	CH_SS_D12	MW047406	Pseudomonas	helleri	99.5	NR_148763.1	B	0.874	0.729
Chuck	SS	CH_SS_D2	MW047407	Pseudomonas	weihenstephanensis	96.4	NR_148764.1	B	0.75	0.552
Chuck	SS	CH_SS_D3	MW047408	Pseudomonas	cedrina	99.1	NR_024912.1	B	0.85	2.332
Chuck	SS	CH_SS_D4	MW047409	Brochothrix	thermosphacta	99.5	NR_113587.1	B	0.274	0.093
Chuck	SS	CH_SS_D5	MW047410	Pseudomonas	weihenstephanensis	98.5	NR_148764.1	B	0.893	1.317
Chuck	SS	CH_SS_D6	MW047411	Carnobacterium	gallinarum	97.5	NR_042093.1	B	0.165	0.112
Chuck	SS	CH_SS_D7	MW047412	Pseudomonas	helleri	93.6	NR_148763.1	B	1.015	0.085
Chuck	SS	CH_SS_D8	MW047413	Pseudomonas	weihenstephanensis	99.1	NR_148764.1	B	0.998	0.359
Chuck	SS	CH_SS_D9	MW047414	Pseudomonas	helleri	98.7	NR_148763.1	B	0.655	0.106
Chuck	SS	CH_SS_E1	MW047415	Pseudomonas	weihenstephanensis	97.5	NR_148764.1	B	0.881	0.731
Chuck	SS	CH_SS_E2	n/a	unknown	unknown	n/a	n/a	B	0.865	2.783
Chuck	SS	CH_SS_E3	MW047416	Pseudomonas	weihenstephanensis	98.7	NR_148764.1	B	0.751	0.252
Chuck	SS	CH_SS_E4	MW047417	Pseudomonas	weihenstephanensis	94.6	NR_148764.1	B	0.969	0.376
Chuck	SS	CH_SS_E5	MW047418	Pseudomonas	helleri	98.9	NR_148763.1	B	0.77	0.098
Chuck	SS	CH_SS_E6	MW047419	Pseudomonas	weihenstephanensis	99.2	NR_148764.1	B	0.535	0.914
Flank	Direct	FL_A1	MW047420	Pseudomonas	fragi	100	NR_024946.1	B	0.067	0.137
Flank	Direct	FL_A10	MW047421	Carnobacterium	divergens	99.4	NR_113798.1	B	0.045	0.138
Flank	Direct	FL_A11	MW047422	Lactococcus	piscium	99.2	NR_043739.1	B	0.054	0.082
Flank	Direct	FL_A12	MW047423	Pseudomonas	deceptionensis	99.4	NR_117552.1	B	0.042	0.083
Flank	Direct	FL_A2	MW047424	Carnobacterium	divergens	99.6	NR_113798.1	B	0.043	0.143
Flank	Direct	FL_A3	MW047425	Pseudomonas	deceptionensis	99.3	NR_117552.1	B	0.057	0.143
Flank	Direct	FL_A4	MW047426	Pseudomonas	deceptionensis	99.4	NR_117552.1	B	0.114	0.114
Flank	Direct	FL_A5	MW047427	Pseudomonas	weihenstephanensis	100	NR_148764.1	B	0.256	0.089
Flank	Direct	FL_A6	n/a	unknown	unknown	n/a	n/a	B	0.037	0.075
Flank	Direct	FL_A7	MW047428	Pseudomonas	deceptionensis	99.3	NR_117552.1	B	0.622	0.273
Flank	Direct	FL_A8	MW047429	Pseudomonas	deceptionensis	98.5	NR_117552.1	B	0.296	0.09
Flank	Direct	FL_A9	MW047430	Brochothrix	thermosphacta	99.9	NR_113587.1	B	0.075	0.077
Flank	Direct	FL_B1	MW047431	Pseudomonas	deceptionensis	99.4	NR_117552.1	B	0.11	0.077
Flank	Direct	FL_B10	MW047432	Pseudomonas	weihenstephanensis	100	NR_148764.1	B	0.31	0.082
Flank	Direct	FL_B11	MW047433	Pseudomonas	deceptionensis	99.4	NR_117552.1	B	0.071	0.168
Flank	Direct	FL_B12	MW047434	Pseudomonas	deceptionensis	99.4	NR_117552.1	B	0.146	0.126
Flank	Direct	FL_B2	MW047435	Brochothrix	thermosphacta	99.9	NR_113587.1	B	0.066	0.112
Flank	Direct	FL_B3	MW047436	Pseudomonas	deceptionensis	99.4	NR_117552.1	B	0.309	0.651
Flank	Direct	FL_B4	MW047437	Carnobacterium	divergens	99.6	NR_113798.1	B	0.042	0.084
Flank	Direct	FL_B5	MW047438	Pseudomonas	weihenstephanensis	100	NR_148764.1	B	0.405	0.078
Flank	Direct	FL_B6	MW047439	Pseudomonas	versuta	99.7	NR_149823.1	B	0.858	1.891
Flank	Direct	FL_B7	MW047440	Pseudomonas	weihenstephanensis	98.2	NR_148764.1	B	0.099	0.088
Flank	Direct	FL_B8	MW047441	Pseudomonas	fragi	100	NR_024946.1	B	0.219	0.143
Flank	Direct	FL_B9	MW047442	Pseudomonas	deceptionensis	99.2	NR_117552.1	B	0.226	0.351
Flank	Direct	FL_C1	MW047443	Pseudomonas	deceptionensis	98.9	NR_117552.1	B	0.194	0.075
Flank	Direct	FL_C10	n/a	unknown	unknown	n/a	n/a	B	0.528	0.537
Flank	Direct	FL_C11	n/a	unknown	unknown	n/a	n/a	B	0.055	0.377
Flank	Direct	FL_C12	MW047444	Pseudomonas	deceptionensis	98.2	NR_117552.1	B	0.196	0.077
Flank	Direct	FL_C2	MW047445	Pseudomonas	deceptionensis	99.4	NR_117552.1	B	0.116	0.123
Flank	Direct	FL_C3	MW047446	Brochothrix	thermosphacta	99.7	NR_113587.1	B	0.074	0.093
Flank	Direct	FL_C4	MW047447	Pseudomonas	fragi	97.2	NR_024946.1	B	0.475	0.079
Flank	Direct	FL_C5	n/a	unknown	unknown	n/a	n/a	B	0.713	0.075
Flank	Direct	FL_C6	n/a	unknown	unknown	n/a	n/a	B	0.442	1.294
Flank	Direct	FL_C7	n/a	unknown	unknown	n/a	n/a	B	0.724	1.22
Flank	Direct	FL_C8	MW047448	Pseudomonas	deceptionensis	98.2	NR_117552.1	B	0.167	0.072
Flank	Direct	FL_C9	MW047449	Pseudomonas	versuta	100	NR_149823.1	B	0.486	0.361
Flank	Direct	FL_D1	MW047450	Pseudomonas	deceptionensis	99.4	NR_117552.1	B	0.096	0.109
Flank	Direct	FL_D10	n/a	unknown	unknown	n/a	n/a	B	0.045	0.081
Flank	Direct	FL_D11	MW047451	Pseudomonas	weihenstephanensis	99.1	NR_148764.1	B	0.588	0.072
Flank	Direct	FL_D12	MW047452	Pseudomonas	deceptionensis	99.3	NR_117552.1	B	0.111	0.116
Flank	Direct	FL_D2	MW047453	Pseudomonas	deceptionensis	99	NR_117552.1	B	0.253	0.566
Flank	Direct	FL_D3	MW047454	Pseudomonas	deceptionensis	99.2	NR_117552.1	B	0.839	0.732
Flank	Direct	FL_D4	n/a	unknown	unknown	n/a	n/a	B	0.038	0.076
Flank	Direct	FL_D5	n/a	unknown	unknown	n/a	n/a	B	0.325	1.576
Flank	Direct	FL_D6	n/a	Pseudomonas	deceptionensis	96.6	NR_117552.1	B	0.757	0.66
Flank	Direct	FL_D7	MW047455	Pseudomonas	syringae	97.1	NR_043716.1	B	0.496	0.071
Flank	Direct	FL_D8	n/a	unknown	unknown	n/a	n/a	B	0.722	0.078
Flank	Direct	FL_D9	MW047456	Carnobacterium	divergens	99.2	NR_113798.1	B	0.093	0.125
Flank	Direct	FL_E1	MW047457	Latilactobacillus	sakei	99.7	NR_113821.1	B	0.039	0.099
Flank	Direct	FL_E10	MW047458	Pseudomonas	versuta	100	NR_149823.1	B	0.552	1.438
Flank	Direct	FL_E11	MW047459	Pseudomonas	versuta	99.9	NR_149823.1	B	0.212	1.23
Flank	Direct	FL_E12	MW047460	Pseudomonas	deceptionensis	99.4	NR_117552.1	B	0.118	0.094
Flank	Direct	FL_E2	MW047461	Acinetobacter	pragensis	98.3	NR_152069.1	B	0.112	0.26
Flank	Direct	FL_E3	MW047462	Acinetobacter	pragensis	98.3	NR_152069.1	B	0.117	0.285
Flank	Direct	FL_E4	MW047463	Acinetobacter	pragensis	98.1	NR_152069.1	B	0.146	0.158
Flank	Direct	FL_E5	MW047464	Acinetobacter	pragensis	98.3	NR_152069.1	B	0.136	0.367
Flank	Direct	FL_E6	MW047465	Acinetobacter	pragensis	98.3	NR_152069.1	B	0.12	0.524
Flank	Direct	FL_E7	n/a	unknown	unknown	n/a	n/a	B	0.04	0.073
Flank	Direct	FL_E8	MW047466	Pseudomonas	fragi	99.4	NR_113578.1	B	0.832	0.068
Flank	Direct	FL_E9	MW047467	Pseudomonas	fluorescens	97.3	NR_113647.1	B	0.596	1.763
Flank	Direct	FL_F1	n/a	Latilactobacillus	sakei	86.8	NR_113821.1	B	0.112	0.143
Flank	Direct	FL_F10	MW047468	Pseudomonas	deceptionensis	98.8	NR_117552.1	B	0.891	0.162
Flank	Direct	FL_F11	n/a	unknown	unknown	n/a	n/a	B	0.129	0.159
Flank	Direct	FL_F12	n/a	unknown	unknown	n/a	n/a	B	0.037	0.191
Flank	Direct	FL_F2	MW047469	Psychrobacter	arcticus	100	NR_075054.1	B	0.117	1.279
Flank	Direct	FL_F3	n/a	Pseudomonas	weihenstephanensis	83.9	NR_148764.1	B	0.035	0.081
Flank	Direct	FL_F4	MW047470	Carnobacterium	divergens	99.7	NR_113798.1	B	0.102	0.118
Flank	Direct	FL_F5	n/a	Pseudomonas	deceptionensis	95.3	NR_117552.1	B	0.303	0.083
Flank	Direct	FL_F6	n/a	unknown	unknown	n/a	n/a	B	0.969	0.594
Flank	Direct	FL_F7	n/a	unknown	unknown	n/a	n/a	B	0.946	0.451
Flank	Direct	FL_F8	MW047471	Pseudomonas	deceptionensis	99	NR_117552.1	B	0.493	1.284
Flank	Direct	FL_F9	MW047472	Pseudomonas	deceptionensis	99.3	NR_117552.1	B	0.176	0.359
Flank	Direct	FL_G1	MW047473	Carnobacterium	divergens	99	NR_113798.1	B	0.056	0.157
Flank	Direct	FL_G10	MW047474	Pseudomonas	deceptionensis	99.3	NR_117552.1	B	0.609	0.178
Flank	Direct	FL_G11	MW047475	Pseudomonas	deceptionensis	99.3	NR_117552.1	B	0.389	0.344
Flank	Direct	FL_G12	MW047476	Pseudomonas	fragi	100	NR_024946.1	B	0.104	0.086
Flank	Direct	FL_G2	n/a	unknown	unknown	n/a	n/a	B	0.039	0.074
Flank	Direct	FL_G3	n/a	unknown	unknown	n/a	n/a	B	0.632	0.262
Flank	Direct	FL_G4	MW047477	Pseudomonas	weihenstephanensis	99.9	NR_148764.1	B	0.324	1.402
Flank	Direct	FL_G5	MW047478	Carnobacterium	divergens	99.6	NR_113798.1	B	0.083	0.126
Flank	Direct	FL_G6	MW047479	Pseudomonas	deceptionensis	98.7	NR_117552.1	B	0.367	0.456
Flank	Direct	FL_G7	n/a	unknown	unknown	n/a	n/a	B	0.465	0.085
Flank	Direct	FL_G8	MW047480	Pseudomonas	deceptionensis	98.4	NR_117552.1	B	0.099	0.079
Flank	Direct	FL_G9	MW047481	Pseudomonas	fragi	99.7	NR_113578.1	B	0.528	1.299
Flank	Direct	FL_H1	MW047482	Pseudomonas	deceptionensis	98.6	NR_117552.1	B	0.062	0.175
Flank	Direct	FL_H2	MW047483	Pseudomonas	deceptionensis	99.3	NR_117552.1	B	0.081	0.134
Flank	Direct	FL_H3	MW047484	Acinetobacter	pragensis	98.2	NR_152069.1	B	0.112	1.085
Flank	Direct	FL_H4	MW047485	Brochothrix	thermosphacta	99.6	NR_113587.1	B	0.091	0.086
Flank	Direct	FL_H5	n/a	unknown	unknown	n/a	n/a	B	0.037	0.114
Flank	Direct	FL_H6	MW047486	Carnobacterium	divergens	99.7	NR_113798.1	B	0.075	0.306
Flank	HDPE	FL_HDPE_G1	n/a	unknown	unknown	n/a	n/a	B	0.716	0.568
Flank	HDPE	FL_HDPE_G10	n/a	unknown	unknown	n/a	n/a	B	0.685	0.271
Flank	HDPE	FL_HDPE_G11	MW047487	Pseudomonas	fragi	94.4	NR_024946.1	B	0.632	0.926
Flank	HDPE	FL_HDPE_G12	n/a	unknown	unknown	n/a	n/a	B	1	0.532
Flank	HDPE	FL_HDPE_G2	n/a	unknown	unknown	n/a	n/a	B	0.725	0.554
Flank	HDPE	FL_HDPE_G3	n/a	unknown	unknown	n/a	n/a	B	0.886	0.113
Flank	HDPE	FL_HDPE_G4	n/a	unknown	unknown	n/a	n/a	B	0.711	0.481
Flank	HDPE	FL_HDPE_G5	MW047488	Pseudomonas	extremaustralis	98	NR_114911.1	B	0.682	0.111
Flank	HDPE	FL_HDPE_G6	n/a	unknown	unknown	n/a	n/a	B	0.674	0.529
Flank	HDPE	FL_HDPE_G7	MW047489	Carnobacterium	mobile	94.7	NR_040926.1	B	0.537	0.127
Flank	HDPE	FL_HDPE_G8	MW047490	Pseudomonas	weihenstephanensis	99.2	NR_148764.1	B	1.056	1.489
Flank	HDPE	FL_HDPE_G9	MW047491	Carnobacterium	divergens	99.6	NR_113798.1	B	0.673	2.029
Flank	HDPE	FL_HDPE_H1	n/a	unknown	unknown	n/a	n/a	B	0.446	0.104
Flank	HDPE	FL_HDPE_H10	n/a	unknown	unknown	n/a	n/a	B	0.673	0.658
Flank	HDPE	FL_HDPE_H11	n/a	Pseudomonas	taetrolens	92	NR_036909.1	B	0.681	0.667
Flank	HDPE	FL_HDPE_H12	n/a	unknown	unknown	n/a	n/a	B	0.551	0.345
Flank	HDPE	FL_HDPE_H2	MW047492	Carnobacterium	divergens	97.1	NR_113798.1	B	0.137	0.24
Flank	HDPE	FL_HDPE_H3	MW047493	Carnobacterium	divergens	99.6	NR_113798.1	B	0.115	0.325
Flank	HDPE	FL_HDPE_H4	MW047494	Carnobacterium	divergens	99.7	NR_113798.1	B	0.13	0.333
Flank	HDPE	FL_HDPE_H5	n/a	unknown	unknown	n/a	n/a	B	0.665	0.556
Flank	HDPE	FL_HDPE_H6	n/a	unknown	unknown	n/a	n/a	B	0.959	0.155
Flank	HDPE	FL_HDPE_H7	n/a	unknown	unknown	n/a	n/a	B	0.958	0.222
Flank	HDPE	FL_HDPE_H8	MW047495	Pseudomonas	weihenstephanensis	92.5	NR_148764.1	B	0.772	1.159
Flank	HDPE	FL_HDPE_H9	MW047496	Pseudomonas	lactis	95	NR_156986.1	B	0.501	0.912
Flank	SS	FL_SS_E1	MW047497	Lactococcus	piscium	99.8	NR_043739.1	B	0.079	0.154
Flank	SS	FL_SS_E10	n/a	unknown	unknown	n/a	n/a	B	0.553	0.403
Flank	SS	FL_SS_E11	MW047498	Carnobacterium	mobile	90	NR_040926.1	B	0.583	0.132
Flank	SS	FL_SS_E12	n/a	unknown	unknown	n/a	n/a	B	0.274	0.1
Flank	SS	FL_SS_E2	n/a	unknown	unknown	n/a	n/a	B	0.801	0.601
Flank	SS	FL_SS_E3	MW047499	Pseudomonas	weihenstephanensis	96.6	NR_148764.1	B	0.591	0.434
Flank	SS	FL_SS_E4	MW047500	Pseudomonas	helleri	98.1	NR_148763.1	B	0.901	0.081
Flank	SS	FL_SS_E5	MW047501	Carnobacterium	mobile	92.3	NR_040926.1	B	0.793	0.1
Flank	SS	FL_SS_E6	MW047502	Pseudomonas	helleri	95.8	NR_148763.1	B	0.698	0.442
Flank	SS	FL_SS_E7	n/a	unknown	unknown	n/a	n/a	B	0.628	0.138
Flank	SS	FL_SS_E8	n/a	unknown	unknown	n/a	n/a	B	0.921	0.136
Flank	SS	FL_SS_E9	n/a	unknown	unknown	n/a	n/a	B	0.623	0.631
Flank	SS	FL_SS_F1	MW047503	Carnobacterium	inhibens	88.7	NR_036895.1	B	0.685	0.125
Flank	SS	FL_SS_F10	n/a	unknown	unknown	n/a	n/a	B	0.709	0.562
Flank	SS	FL_SS_F11	MW047504	Pseudomonas	weihenstephanensis	96.7	NR_148764.1	B	0.953	1.15
Flank	SS	FL_SS_F12	MW047505	Carnobacterium	mobile	82.7	NR_040926.1	B	0.437	0.192
Flank	SS	FL_SS_F2	MW047506	Pseudomonas	helleri	93.6	NR_148763.1	B	0.747	0.106
Flank	SS	FL_SS_F3	n/a	unknown	unknown	n/a	n/a	B	0.371	0.198
Flank	SS	FL_SS_F4	MW047507	Pseudomonas	weihenstephanensis	99.2	NR_148764.1	B	1.078	0.794
Flank	SS	FL_SS_F5	n/a	unknown	unknown	n/a	n/a	B	0.698	0.81
Flank	SS	FL_SS_F6	n/a	unknown	unknown	n/a	n/a	B	0.669	0.521
Flank	SS	FL_SS_F7	MW047508	Pseudomonas	weihenstephanensis	94	NR_148764.1	B	0.672	0.432
Flank	SS	FL_SS_F8	MW047509	Pseudomonas	weihenstephanensis	98.4	NR_148764.1	B	1.134	1.138
Flank	SS	FL_SS_F9	MW047510	Carnobacterium	divergens	99.6	NR_113798.1	B	0.132	0.404
Ground	Direct	GB_A1	MW047511	Pseudomonas	deceptionensis	99.4	NR_117552.1	B	0.082	0.184
Ground	Direct	GB_A10	MW047512	Pseudomonas	weihenstephanensis	99.7	NR_148764.1	B	0.172	0.08
Ground	Direct	GB_A11	MW047513	Pseudomonas	versuta	99.9	NR_149823.1	B	0.175	0.536
Ground	Direct	GB_A12	MW047514	Pseudomonas	cerasi	99.3	NR_146827.1	B	0.039	0.072
Ground	Direct	GB_A2	n/a	unknown	unknown	n/a	n/a	B	0.034	0.079
Ground	Direct	GB_A3	MW047515	Pseudomonas	deceptionensis	99.4	NR_117552.1	B	0.137	0.092
Ground	Direct	GB_A4	MW047516	Carnobacterium	divergens	99.7	NR_113798.1	B	0.067	0.166
Ground	Direct	GB_A5	MW047517	Pseudomonas	deceptionensis	99.4	NR_117552.1	B	0.184	0.69
Ground	Direct	GB_A6	MW047518	Pseudomonas	deceptionensis	99.4	NR_117552.1	B	0.294	0.346
Ground	Direct	GB_A7	MW047519	Pseudomonas	versuta	99.9	NR_149823.1	B	0.256	2.083
Ground	Direct	GB_A8	MW047520	Pseudomonas	weihenstephanensis	100	NR_148764.1	B	0.038	0.079
Ground	Direct	GB_A9	MW047521	Yersinia	aleksiciae	99.9	NR_116783.1	B	0.079	0.091
Ground	Direct	GB_B1	MW047522	Carnobacterium	viridans	99	NR_025197.1	B	0.041	0.082
Ground	Direct	GB_B10	MW047523	Yersinia	mollaretii	99.7	NR_027546.1	B	0.217	0.089
Ground	Direct	GB_B11	MW047524	Yersinia	mollaretii	99.7	NR_027546.1	B	0.15	0.087
Ground	Direct	GB_B12	MW047525	Lactococcus	piscium	99.9	NR_043739.1	B	0.035	0.076
Ground	Direct	GB_B2	MW047526	Pseudomonas	weihenstephanensis	100	NR_148764.1	B	0.27	0.079
Ground	Direct	GB_B3	MW047527	Pseudomonas	versuta	99.9	NR_149823.1	B	0.333	0.475
Ground	Direct	GB_B4	MW047528	Yersinia	mollaretii	99.9	NR_027546.1	B	0.236	0.096
Ground	Direct	GB_B5	MW047529	Pseudomonas	versuta	100	NR_149823.1	B	0.585	1.503
Ground	Direct	GB_B6	MW047530	Carnobacterium	viridans	99	NR_025197.1	B	0.071	0.087
Ground	Direct	GB_B7	MW047531	Pseudomonas	weihenstephanensis	99.9	NR_148764.1	B	0.263	0.158
Ground	Direct	GB_B8	MW047532	Pseudomonas	deceptionensis	99.3	NR_117552.1	B	0.499	1.299
Ground	Direct	GB_B9	MW047533	Pseudomonas	deceptionensis	99.4	NR_117552.1	B	0.49	0.083
Ground	Direct	GB_C1	MW047534	Pseudomonas	versuta	100	NR_149823.1	B	0.245	1.264
Ground	Direct	GB_C10	MW047535	Latilactobacillus	sakei	99.7	NR_113821.1	B	0.081	0.08
Ground	Direct	GB_C11	MW047536	Latilactobacillus	sakei	99.4	NR_113821.1	B	0.039	0.076
Ground	Direct	GB_C12	MW047537	Lactococcus	piscium	99.9	NR_043739.1	B	0.056	0.164
Ground	Direct	GB_C2	MW047538	Acinetobacter	pragensis	96.4	NR_152069.1	B	0.175	1.137
Ground	Direct	GB_C3	MW047539	Pseudomonas	deceptionensis	99.3	NR_117552.1	B	0.481	0.351
Ground	Direct	GB_C4	MW047540	Pseudomonas	versuta	100	NR_149823.1	B	0.272	0.099
Ground	Direct	GB_C5	MW047541	Pseudomonas	deceptionensis	99.3	NR_117552.1	B	0.798	0.57
Ground	Direct	GB_C6	MW047542	Pseudomonas	versuta	100	NR_149823.1	B	0.365	0.078
Ground	Direct	GB_C7	n/a	unknown	unknown	n/a	n/a	B	0.037	0.077
Ground	Direct	GB_C8	MW047543	Acinetobacter	albensis	98.9	NR_145641.1	B	0.272	0.541
Ground	Direct	GB_C9	MW047544	Carnobacterium	divergens	99.6	NR_113798.1	B	0.082	0.13
Ground	Direct	GB_D1	MW047545	Carnobacterium	divergens	99.7	NR_113798.1	B	0.056	0.239
Ground	Direct	GB_D10	MW047546	Pseudomonas	weihenstephanensis	100	NR_148764.1	B	0.483	0.107
Ground	Direct	GB_D11	MW047547	Acinetobacter	albensis	97.4	NR_145641.1	B	0.286	0.427
Ground	Direct	GB_D12	MW047548	Pseudomonas	lundensis	99.6	NR_024704.1	B	0.507	2.202
Ground	Direct	GB_D2	MW047549	Pseudomonas	deceptionensis	99.4	NR_117552.1	B	0.696	0.245
Ground	Direct	GB_D3	MW047550	Pseudomonas	deceptionensis	99.4	NR_117552.1	B	0.525	0.074
Ground	Direct	GB_D4	MW047551	Pseudomonas	deceptionensis	99.3	NR_117552.1	B	0.896	1.47
Ground	Direct	GB_D5	MW047552	Yersinia	mollaretii	99.9	NR_027546.1	B	0.27	0.704
Ground	Direct	GB_D6	MW047553	Lactococcus	piscium	99.4	NR_043739.1	B	0.089	0.091
Ground	Direct	GB_D7	MW047554	Pseudomonas	versuta	100	NR_149823.1	B	0.393	1.282
Ground	Direct	GB_D8	MW047555	Yersinia	aleksiciae	99.9	NR_116783.1	B	0.341	0.106
Ground	Direct	GB_D9	MW047556	Acinetobacter	pragensis	98.3	NR_152069.1	B	0.192	0.444
Ground	Direct	GB_E1	MW047557	Acinetobacter	pragensis	98	NR_152069.1	B	0.13	1.215
Ground	Direct	GB_E10	MW047558	Pseudomonas	deceptionensis	99.3	NR_117552.1	B	0.698	0.448
Ground	Direct	GB_E11	MW047559	Pseudomonas	versuta	99.8	NR_149823.1	B	0.463	1.472
Ground	Direct	GB_E12	MW047560	Acinetobacter	pragensis	98.2	NR_152069.1	B	0.132	1.593
Ground	Direct	GB_E2	MW047561	Pseudomonas	deceptionensis	99.3	NR_117552.1	B	0.3	0.071
Ground	Direct	GB_E3	MW047562	Pseudomonas	versuta	99.9	NR_149823.1	B	0.668	1.7
Ground	Direct	GB_E4	MW047563	Pseudomonas	deceptionensis	99.9	NR_117552.1	B	0.258	0.185
Ground	Direct	GB_E5	MW047564	Pseudomonas	lundensis	99.3	NR_024704.1	B	0.959	0.14
Ground	Direct	GB_E6	MW047565	Carnobacterium	viridans	99	NR_025197.1	B	0.16	0.078
Ground	Direct	GB_E7	MW047566	Pseudomonas	versuta	99.9	NR_149823.1	B	0.768	1.544
Ground	Direct	GB_E8	MW047567	Pseudomonas	versuta	100	NR_149823.1	B	0.622	0.081
Ground	Direct	GB_E9	MW047568	Yersinia	aleksiciae	99.9	NR_116783.1	B	0.351	0.089
Ground	Direct	GB_F1	MW047569	Pseudomonas	deceptionensis	100	NR_117552.1	B	0.184	0.074
Ground	Direct	GB_F10	MW047570	Pseudomonas	weihenstephanensis	99.9	NR_148764.1	B	0.697	0.108
Ground	Direct	GB_F11	MW047571	Pseudomonas	deceptionensis	99.1	NR_117552.1	B	0.51	0.184
Ground	Direct	GB_F12	MW047572	Pseudomonas	versuta	100	NR_149823.1	B	0.509	0.131
Ground	Direct	GB_F2	MW047573	Carnobacterium	divergens	99.7	NR_113798.1	B	0.113	0.265
Ground	Direct	GB_F3	MW047574	Carnobacterium	divergens	99.7	NR_113798.1	B	0.132	0.086
Ground	Direct	GB_F4	MW047575	Carnobacterium	divergens	99.9	NR_113798.1	B	0.131	0.298
Ground	Direct	GB_F5	MW047576	Latilactobacillus	sakei	99.9	NR_113821.1	B	0.034	0.069
Ground	Direct	GB_F6	MW047577	Lactococcus	piscium	99.3	NR_043739.1	B	0.096	0.071
Ground	Direct	GB_F7	MW047578	Acinetobacter	pragensis	98.3	NR_152069.1	B	0.159	0.316
Ground	Direct	GB_F8	MW047579	Pseudomonas	deceptionensis	99.4	NR_117552.1	B	0.925	0.928
Ground	Direct	GB_F9	MW047580	Acinetobacter	pragensis	98.3	NR_152069.1	B	0.152	0.264
Ground	Direct	GB_G1	MW047581	Pseudomonas	weihenstephanensis	100	NR_148764.1	B	0.333	0.333
Ground	Direct	GB_G10	MW047582	Pseudomonas	versuta	100	NR_149823.1	B	0.495	1.296
Ground	Direct	GB_G11	MW047583	Pseudomonas	weihenstephanensis	99.9	NR_148764.1	B	0.221	0.085
Ground	Direct	GB_G12	MW047584	Pseudomonas	deceptionensis	99.4	NR_117552.1	B	0.134	0.153
Ground	Direct	GB_G2	MW047585	Pseudomonas	fragi	100	NR_024946.1	B	0.34	0.321
Ground	Direct	GB_G3	MW047586	Pseudomonas	deceptionensis	99.3	NR_117552.1	B	0.805	0.457
Ground	Direct	GB_G4	MW047587	Pseudomonas	deceptionensis	99.3	NR_117552.1	B	0.71	0.074
Ground	Direct	GB_G5	MW047588	Pseudomonas	weihenstephanensis	99.9	NR_148764.1	B	0.987	1.029
Ground	Direct	GB_G6	MW047589	Pseudomonas	deceptionensis	99.3	NR_117552.1	B	0.994	0.142
Ground	Direct	GB_G7	MW047590	Pseudomonas	versuta	98.3	NR_149823.1	B	0.779	0.18
Ground	Direct	GB_G8	MW047591	Pseudomonas	deceptionensis	99.3	NR_117552.1	B	0.733	0.079
Ground	Direct	GB_G9	MW047592	Carnobacterium	viridans	99.1	NR_025197.1	B	0.196	0.083
Ground	Direct	GB_H1	MW047593	Carnobacterium	viridans	99.1	NR_025197.1	B	0.154	0.11
Ground	Direct	GB_H2	MW047594	Pseudomonas	versuta	99.9	NR_149823.1	B	0.472	0.262
Ground	Direct	GB_H3	MW047595	Yersinia	mollaretii	99.9	NR_027546.1	B	0.214	0.479
Ground	Direct	GB_H4	MW047596	Carnobacterium	viridans	99	NR_025197.1	B	0.192	0.079
Ground	Direct	GB_H5	MW047597	Yersinia	mollaretii	99.4	NR_027546.1	B	0.199	0.106
Ground	Direct	GB_H6	MW047598	Pseudomonas	versuta	100	NR_149823.1	B	0.289	0.329
Ground	Direct	GB_H7	MW047599	Acinetobacter	pragensis	98.3	NR_152069.1	B	0.122	0.279
Ground	Direct	GB_H8	MW047600	Pseudomonas	weihenstephanensis	99.9	NR_148764.1	B	0.241	0.096
Ground	Direct	GB_H9	MW047601	Pseudomonas	deceptionensis	99.7	NR_117552.1	B	0.675	0.489
Ground	HDPE	GB_HDPE_F10	MW047602	Pseudomonas	weihenstephanensis	99.3	NR_148764.1	B	0.62	2.496
Ground	HDPE	GB_HDPE_F11	MW047603	Pseudomonas	helleri	92.3	NR_148763.1	B	0.801	2.04
Ground	HDPE	GB_HDPE_F12	MW047604	Pseudomonas	weihenstephanensis	99.3	NR_148764.1	B	0.891	0.753
Ground	HDPE	GB_HDPE_F2	MW047605	Acinetobacter	johnsonii	97.1	NR_117624.1	B	0.094	0.106
Ground	HDPE	GB_HDPE_F3	MW047606	Pseudomonas	weihenstephanensis	95.5	NR_148764.1	B	0.929	0.975
Ground	HDPE	GB_HDPE_F4	n/a	unknown	unknown	n/a	n/a	B	0.962	1.164
Ground	HDPE	GB_HDPE_F5	MW047607	Pseudomonas	helleri	98.3	NR_148763.1	B	0.576	0.092
Ground	HDPE	GB_HDPE_F6	MW047608	Pseudomonas	weihenstephanensis	99.5	NR_148764.1	B	0.504	1.993
Ground	HDPE	GB_HDPE_F7	MW047609	Pseudomonas	weihenstephanensis	96.5	NR_148764.1	B	0.689	1.031
Ground	HDPE	GB_HDPE_F8	MW047610	Acinetobacter	albensis	98.4	NR_145641.1	B	0.097	0.095
Ground	HDPE	GB_HDPE_F9	n/a	unknown	unknown	n/a	n/a	B	0.869	0.209
Ground	HDPE	GB_HDPE_G1	MW047611	Pseudomonas	helleri	95.6	NR_148763.1	B	1.03	0.157
Ground	HDPE	GB_HDPE_G10	MW047612	Pseudomonas	weihenstephanensis	99.5	NR_148764.1	B	0.444	0.225
Ground	HDPE	GB_HDPE_G2	MW047613	Pseudomonas	weihenstephanensis	99.4	NR_148764.1	B	0.613	3.03
Ground	HDPE	GB_HDPE_G3	n/a	Acinetobacter	albensis	98.5	NR_145641.1	B	0.08	0.093
Ground	HDPE	GB_HDPE_G4	n/a	Acinetobacter	pragensis	97.8	NR_152069.1	B	0.204	0.894
Ground	HDPE	GB_HDPE_G5	MW047614	Pseudomonas	weihenstephanensis	98.4	NR_148764.1	B	1.058	0.103
Ground	HDPE	GB_HDPE_G6	MW047615	Acinetobacter	albensis	96.6	NR_145641.1	B	0.053	0.123
Ground	HDPE	GB_HDPE_G7	n/a	unknown	unknown	n/a	n/a	B	0.774	0.988
Ground	HDPE	GB_HDPE_G8	MW047616	Latilactobacillus	sakei	99.6	NR_042443.1	B	0.09	0.114
Ground	HDPE	GB_HDPE_G9	MW047617	Pseudomonas	weihenstephanensis	98.3	NR_148764.1	B	0.895	0.327
Ground	SS	GB_SS_D10	MW047618	Pseudomonas	weihenstephanensis	94.5	NR_148764.1	B	0.829	0.854
Ground	SS	GB_SS_D11	n/a	unknown	unknown	n/a	n/a	B	1.132	1.02
Ground	SS	GB_SS_D12	n/a	unknown	unknown	n/a	n/a	B	0.845	0.672
Ground	SS	GB_SS_D5	n/a	unknown	unknown	n/a	n/a	B	0.341	1.022
Ground	SS	GB_SS_D6	n/a	unknown	unknown	n/a	n/a	B	0.399	0.285
Ground	SS	GB_SS_D7	n/a	unknown	unknown	n/a	n/a	B	0.139	0.101
Ground	SS	GB_SS_D8	n/a	unknown	unknown	n/a	n/a	B	0.863	0.239
Ground	SS	GB_SS_D9	MW047619	Carnobacterium	gallinarum	93.5	NR_042093.1	B	0.868	0.377
Ground	SS	GB_SS_E1	n/a	unknown	unknown	n/a	n/a	B	0.844	1.285
Ground	SS	GB_SS_E10	n/a	unknown	unknown	n/a	n/a	B	0.783	0.72
Ground	SS	GB_SS_E11	n/a	unknown	unknown	n/a	n/a	B	0.742	0.516
Ground	SS	GB_SS_E12	n/a	unknown	unknown	n/a	n/a	B	0.794	0.644
Ground	SS	GB_SS_E2	MW047620	Pseudomonas	weihenstephanensis	96.9	NR_148764.1	B	0.547	2.3
Ground	SS	GB_SS_E3	n/a	unknown	unknown	n/a	n/a	B	0.589	1.706
Ground	SS	GB_SS_E4	n/a	unknown	unknown	n/a	n/a	B	1.127	0.959
Ground	SS	GB_SS_E5	MW047621	Pseudomonas	weihenstephanensis	96.3	NR_148764.1	B	1.084	0.286
Ground	SS	GB_SS_E6	n/a	unknown	unknown	n/a	n/a	B	0.585	0.099
Ground	SS	GB_SS_E7	n/a	unknown	unknown	n/a	n/a	B	0.358	0.09
Ground	SS	GB_SS_E8	n/a	unknown	unknown	n/a	n/a	B	0.665	1.084
Ground	SS	GB_SS_E9	MW047622	Pseudomonas	fragi	91.5	NR_024946.1	B	0.848	0.4
Ground	SS	GB_SS_F1	MW047623	Pseudomonas	weihenstephanensis	94.4	NR_148764.1	B	0.98	2.599
Top Round	Direct	TR_A1	MW047624	Pseudomonas	fluorescens	97.9	NR_113647.1	B	0.475	0.544
Top Round	Direct	TR_A10	MW047625	Brochothrix	thermosphacta	99.9	NR_113587.1	B	0.099	0.094
Top Round	Direct	TR_A11	MW047626	Lactococcus	piscium	99.9	NR_043739.1	B	0.088	0.084
Top Round	Direct	TR_A12	MW047627	Carnobacterium	divergens	99.4	NR_113798.1	B	0.15	0.098
Top Round	Direct	TR_A2	MW047628	Pseudomonas	deceptionensis	99.2	NR_117552.1	B	0.971	1.714
Top Round	Direct	TR_A3	MW047629	Pseudomonas	versuta	100	NR_149823.1	B	0.538	1.041
Top Round	Direct	TR_A4	MW047630	Carnobacterium	viridans	98.9	NR_025197.1	B	0.059	0.115
Top Round	Direct	TR_A5	MW047631	Flavobacterium	aquidurense	99.1	NR_042470.1	B	0.703	0.114
Top Round	Direct	TR_A6	MW047632	Pseudomonas	weihenstephanensis	99.3	NR_148764.1	B	0.797	0.169
Top Round	Direct	TR_A7	MW047633	Flavobacterium	aquidurense	99.1	NR_042470.1	B	0.323	0.107
Top Round	Direct	TR_A8	MW047634	Pseudomonas	deceptionensis	96.7	NR_117552.1	B	0.038	0.088
Top Round	Direct	TR_A9	MW047635	Lactococcus	piscium	97.1	NR_043739.1	B	0.188	0.091
Top Round	Direct	TR_B1	MW047636	Galactobacter	caseinivorans	99.9	NR_165019.1	B	0.073	0.116
Top Round	Direct	TR_B10	MW047637	Pseudomonas	lundensis	99.6	NR_024704.1	B	0.589	0.454
Top Round	Direct	TR_B11	MW047638	Flavobacterium	aquidurense	99	NR_042470.1	B	0.528	0.16
Top Round	Direct	TR_B12	MW047639	Lactococcus	piscium	99.9	NR_043739.1	B	0.056	0.093
Top Round	Direct	TR_B2	MW047640	Brucella	pseudogrignonensis	99.6	NR_042589.1	B	0.317	0.088
Top Round	Direct	TR_B3	MW047641	Flavobacterium	aquidurense	99.1	NR_042470.1	B	0.261	0.086
Top Round	Direct	TR_B4	MW047642	Flavobacterium	tructae	99.1	NR_133748.1	B	0.286	0.111
Top Round	Direct	TR_B5	MW047643	Janthinobacterium	rivuli	99.9	NR_170540.1	B	1.478	0.323
Top Round	Direct	TR_B6	MW047644	Leuconostoc	gelidum	99.3	NR_133769.1	B	0.074	0.13
Top Round	Direct	TR_B7	MW047645	Carnobacterium	divergens	99.7	NR_113798.1	B	0.148	0.264
Top Round	Direct	TR_B8	MW047646	Pseudomonas	versuta	99.2	NR_149823.1	B	1.044	1.537
Top Round	Direct	TR_B9	MW047647	Carnobacterium	divergens	99.3	NR_113798.1	B	0.063	0.086
Top Round	Direct	TR_C1	n/a	unknown	unknown	n/a	n/a	B	0.377	0.776
Top Round	Direct	TR_C10	MW047648	Lactococcus	piscium	99.9	NR_043739.1	B	0.078	0.094
Top Round	Direct	TR_C11	MW047649	Carnobacterium	divergens	99	NR_113798.1	B	0.062	0.164
Top Round	Direct	TR_C12	MW047650	Pseudomonas	weihenstephanensis	99.7	NR_148764.1	B	0.111	0.153
Top Round	Direct	TR_C2	MW047651	Pseudomonas	fragi	95.6	NR_113578.1	B	0.413	0.075
Top Round	Direct	TR_C3	MW047652	Pseudomonas	lundensis	99.5	NR_024704.1	B	0.388	2.188
Top Round	Direct	TR_C4	MW047653	Pseudomonas	agarici	100	NR_114793.1	B	0.189	0.128
Top Round	Direct	TR_C5	MW047654	Pseudomonas	weihenstephanensis	97.9	NR_148764.1	B	0.751	0.187
Top Round	Direct	TR_C6	MW047655	Brochothrix	thermosphacta	99.9	NR_113587.1	B	0.227	0.103
Top Round	Direct	TR_C7	MW047656	Pseudomonas	fragi	98.2	NR_024946.1	B	0.43	0.119
Top Round	Direct	TR_C8	MW047657	Pseudomonas	deceptionensis	99.3	NR_117552.1	B	0.528	0.253
Top Round	Direct	TR_C9	MW047658	Pseudomonas	deceptionensis	100	NR_117552.1	B	0.402	0.725
Top Round	Direct	TR_D1	MW047659	Pseudomonas	weihenstephanensis	99.9	NR_148764.1	B	0.751	0.533
Top Round	Direct	TR_D10	MW047660	Flavobacterium	aquidurense	98.6	NR_042470.1	B	0.286	0.103
Top Round	Direct	TR_D11	MW047661	Flavobacterium	tructae	96.8	NR_133748.1	B	0.294	0.079
Top Round	Direct	TR_D12	n/a	unknown	unknown	n/a	n/a	B	0.105	0.878
Top Round	Direct	TR_D2	MW047662	Carnobacterium	divergens	99.3	NR_113798.1	B	0.12	0.207
Top Round	Direct	TR_D3	MW047663	Lactococcus	piscium	98.4	NR_043739.1	B	0.074	0.092
Top Round	Direct	TR_D4	MW047664	Flavobacterium	aquidurense	97.6	NR_042470.1	B	0.256	0.134
Top Round	Direct	TR_D5	MW047665	Pseudomonas	lactis	99.6	NR_156986.1	B	0.678	0.462
Top Round	Direct	TR_D6	MW047666	Lactococcus	piscium	99.9	NR_043739.1	B	0.067	0.091
Top Round	Direct	TR_D7	n/a	unknown	unknown	n/a	n/a	B	0.794	0.681
Top Round	Direct	TR_D8	n/a	unknown	unknown	n/a	n/a	B	0.764	0.077
Top Round	Direct	TR_D9	MW047667	Carnobacterium	divergens	99.6	NR_113798.1	B	0.066	0.084
Top Round	Direct	TR_E1	MW047668	Pseudomonas	agarici	99.7	NR_114793.1	B	0.379	0.288
Top Round	Direct	TR_E10	MW047669	Pseudomonas	weihenstephanensis	98.7	NR_148764.1	B	1.002	0.729
Top Round	Direct	TR_E11	MW047670	Brochothrix	thermosphacta	98.5	NR_113587.1	B	1.004	0.77
Top Round	Direct	TR_E12	MW047671	Leuconostoc	gasicomitatum	98.9	NR_074997.2	B	0.066	0.098
Top Round	Direct	TR_E2	MW047672	Pseudomonas	deceptionensis	98.6	NR_117552.1	B	0.412	0.076
Top Round	Direct	TR_E3	MW047673	Brochothrix	thermosphacta	99.7	NR_113587.1	B	0.214	0.078
Top Round	Direct	TR_E4	n/a	Pseudomonas	deceptionensis	97.4	NR_117552.1	B	0.8	0.667
Top Round	Direct	TR_E5	MW047674	Carnobacterium	divergens	99.4	NR_113798.1	B	0.154	0.21
Top Round	Direct	TR_E6	MW047675	Pseudomonas	weihenstephanensis	99.4	NR_148764.1	B	0.148	0.074
Top Round	Direct	TR_E7	MW047676	Pseudomonas	fragi	95.9	NR_024946.1	B	0.106	0.089
Top Round	Direct	TR_E8	n/a	unknown	unknown	n/a	n/a	B	0.702	0.381
Top Round	Direct	TR_E9	MW047677	Flavobacterium	tructae	98.7	NR_133748.1	B	0.293	0.159
Top Round	Direct	TR_F1	MW047678	Pseudomonas	tolaasii	99.7	NR_114481.1	B	0.843	0.215
Top Round	Direct	TR_F10	MW047679	Pseudomonas	agarici	98.6	NR_114793.1	B	0.201	0.079
Top Round	Direct	TR_F11	MW047680	Flavobacterium	tructae	97.6	NR_133748.1	B	0.336	0.125
Top Round	Direct	TR_F12	MW047681	Pseudomonas	canadensis	99.6	NR_156852.1	B	0.929	0.45
Top Round	Direct	TR_F2	MW047682	Pseudomonas	weihenstephanensis	100	NR_148764.1	B	0.425	0.175
Top Round	Direct	TR_F3	n/a	unknown	unknown	n/a	n/a	B	0.848	0.716
Top Round	Direct	TR_F4	MW047683	Lactococcus	piscium	99.9	NR_043739.1	B	0.085	0.087
Top Round	Direct	TR_F5	MW047684	Pseudomonas	fragi	98.6	NR_113578.1	B	0.122	0.155
Top Round	Direct	TR_F6	MW047685	Pseudomonas	lactis	93.2	NR_156986.1	B	0.853	0.721
Top Round	Direct	TR_F7	MW047686	Pseudomonas	agarici	98.3	NR_114793.1	B	0.367	0.086
Top Round	Direct	TR_F8	MW047687	Pedobacter	kyungheensis	98.9	NR_132668.1	B	0.064	0.076
Top Round	Direct	TR_F9	MW047688	Pseudomonas	agarici	97.1	NR_114793.1	B	0.245	0.082
Top Round	Direct	TR_G1	MW047689	Lactococcus	piscium	99.9	NR_043739.1	B	0.084	0.098
Top Round	Direct	TR_G10	MW047690	Lactococcus	piscium	99.6	NR_043739.1	B	0.075	0.092
Top Round	Direct	TR_G11	MW047691	Pseudomonas	aylmerensis	98.5	NR_169460.1	B	0.924	1.056
Top Round	Direct	TR_G12	MW047692	Sphingobacterium	faecium	99.4	NR_113744.1	B	0.29	0.111
Top Round	Direct	TR_G2	MW047693	Lactococcus	piscium	99.6	NR_043739.1	B	0.084	0.097
Top Round	Direct	TR_G3	MW047694	Lactococcus	piscium	99.9	NR_043739.1	B	0.087	0.177
Top Round	Direct	TR_G4	MW047695	Pseudomonas	agarici	100	NR_114793.1	B	0.334	0.092
Top Round	Direct	TR_G5	MW047696	Plantibacter	auratus	99.1	NR_041045.1	B	0.367	0.083
Top Round	Direct	TR_G6	MW047697	Plantibacter	auratus	99.4	NR_041045.1	B	0.264	0.081
Top Round	Direct	TR_G7	MW047698	Sphingobacterium	faecium	99.4	NR_113744.1	B	0.283	0.099
Top Round	Direct	TR_G8	MW047699	Pseudomonas	migulae	99.9	NR_114223.1	B	0.367	0.089
Top Round	Direct	TR_G9	MW047700	Lactococcus	piscium	99.9	NR_043739.1	B	0.068	0.098
Top Round	Direct	TR_H1	MW047701	Lactococcus	piscium	99.9	NR_043739.1	B	0.075	0.146
Top Round	Direct	TR_H10	MW047702	Lactococcus	piscium	99.6	NR_043739.1	B	0.062	0.095
Top Round	Direct	TR_H2	MW047703	Pseudomonas	aylmerensis	99.6	NR_169460.1	B	0.885	1.3
Top Round	Direct	TR_H3	MW047704	Pseudomonas	agarici	99.7	NR_114793.1	B	0.298	0.129
Top Round	Direct	TR_H4	MW047705	Herbaspirillum	rhizosphaerae	99.4	NR_043621.1	B	0.315	0.129
Top Round	Direct	TR_H5	MW047706	Pseudomonas	tolaasii	99.3	NR_114481.1	B	0.702	0.285
Top Round	Direct	TR_H6	MW047707	Sphingobacterium	faecium	99.9	NR_113744.1	B	0.296	0.091
Top Round	Direct	TR_H7	MW047708	Plantibacter	auratus	99.6	NR_041045.1	B	0.315	0.087
Top Round	Direct	TR_H8	MW047709	Lactococcus	piscium	99.4	NR_043739.1	B	0.062	0.178
Top Round	Direct	TR_H9	MW047710	Pseudomonas	agarici	99.5	NR_114793.1	B	0.197	0.091
Top Round	HDPE	TR_HDPE_E1	MW047711	Pseudomonas	helleri	98.5	NR_148763.1	B	0.511	0.228
Top Round	HDPE	TR_HDPE_E10	MW047712	Leuconostoc	gasicomitatum	98.9	NR_074997.2	B	0.076	0.331
Top Round	HDPE	TR_HDPE_E11	n/a	unknown	unknown	n/a	n/a	B	0.405	2.115
Top Round	HDPE	TR_HDPE_E12	MW047713	Latilactobacillus	fuchuensis	99.4	NR_104976.1	B	0.039	0.094
Top Round	HDPE	TR_HDPE_E2	MW047714	Latilactobacillus	fuchuensis	98.1	NR_104976.1	B	0.058	0.088
Top Round	HDPE	TR_HDPE_E3	MW047715	Latilactobacillus	sakei	98.5	NR_042443.1	B	0.109	0.095
Top Round	HDPE	TR_HDPE_E4	MW047716	Latilactobacillus	sakei	99.9	NR_113821.1	B	0.093	0.112
Top Round	HDPE	TR_HDPE_E5	MW047717	Carnobacterium	divergens	99.1	NR_113798.1	B	0.147	0.385
Top Round	HDPE	TR_HDPE_E6	MW047718	Leuconostoc	gasicomitatum	98.5	NR_074997.2	B	0.324	0.316
Top Round	HDPE	TR_HDPE_E7	MW047719	Pseudomonas	lundensis	97.7	NR_024704.1	B	1.05	1.845
Top Round	HDPE	TR_HDPE_E8	MW047720	Latilactobacillus	graminis	98.1	NR_042438.1	B	0.078	0.179
Top Round	HDPE	TR_HDPE_E9	MW047721	Leuconostoc	gasicomitatum	98.5	NR_074997.2	B	0.069	0.155
Top Round	HDPE	TR_HDPE_F1	MW047722	Lactococcus	piscium	99.4	NR_043739.1	B	0.164	0.119
Top Round	HDPE	TR_HDPE_F10	MW047723	Brochothrix	thermosphacta	99.9	NR_113587.1	B	0.122	0.09
Top Round	HDPE	TR_HDPE_F11	MW047724	Pseudomonas	weihenstephanensis	99.1	NR_148764.1	B	1.05	1.316
Top Round	HDPE	TR_HDPE_F12	n/a	unknown	unknown	n/a	n/a	B	1.02	0.223
Top Round	HDPE	TR_HDPE_F2	MW047725	Pseudomonas	weihenstephanensis	98.7	NR_148764.1	B	0.519	0.565
Top Round	HDPE	TR_HDPE_F3	n/a	unknown	unknown	n/a	n/a	B	0.904	0.091
Top Round	HDPE	TR_HDPE_F4	n/a	unknown	unknown	n/a	n/a	B	0.893	0.089
Top Round	HDPE	TR_HDPE_F5	MW047726	Lactococcus	piscium	99.5	NR_043739.1	B	0.079	0.085
Top Round	HDPE	TR_HDPE_F6	MW047727	Brochothrix	thermosphacta	85.6	NR_113587.1	B	0.681	0.803
Top Round	HDPE	TR_HDPE_F7	MW047728	Brochothrix	thermosphacta	88.1	NR_113587.1	B	0.213	0.091
Top Round	HDPE	TR_HDPE_F8	n/a	unknown	unknown	n/a	n/a	B	1.043	3.037
Top Round	HDPE	TR_HDPE_F9	MW047729	Pseudomonas	weihenstephanensis	99.4	NR_148764.1	B	1.107	1.031
Top Round	HDPE	TR_HDPE_G1	n/a	unknown	unknown	n/a	n/a	B	0.428	1.509
Top Round	HDPE	TR_HDPE_G2	MW047730	Pseudomonas	weihenstephanensis	98.3	NR_148764.1	B	0.757	0.913
Top Round	SS	TR_SS_A10	n/a	unknown	unknown	n/a	n/a	B	0.338	0.347
Top Round	SS	TR_SS_A11	MW047731	Pseudomonas	gessardii	98.5	NR_024928.1	B	0.545	1.325
Top Round	SS	TR_SS_A12	MW047732	Pseudomonas	weihenstephanensis	99.2	NR_148764.1	B	1.031	0.543
Top Round	SS	TR_SS_B1	n/a	unknown	unknown	n/a	n/a	B	0.99	0.759
Top Round	SS	TR_SS_B10	MW047733	Brochothrix	thermosphacta	99.4	NR_113587.1	B	0.094	0.177
Top Round	SS	TR_SS_B11	MW047734	Pseudomonas	weihenstephanensis	99.5	NR_148764.1	B	0.764	2.366
Top Round	SS	TR_SS_B12	MW047735	Pseudomonas	lactis	91	NR_156986.1	B	0.819	0.182
Top Round	SS	TR_SS_B2	MW047736	Pseudomonas	weihenstephanensis	92.2	NR_148764.1	B	0.344	2.073
Top Round	SS	TR_SS_B3	MW047737	Pseudomonas	weihenstephanensis	97.4	NR_148764.1	B	1.034	0.813
Top Round	SS	TR_SS_B4	MW047738	Brochothrix	thermosphacta	99.5	NR_113587.1	B	0.257	1.207
Top Round	SS	TR_SS_B5	MW047739	Pseudomonas	weihenstephanensis	97.3	NR_148764.1	B	0.392	1.532
Top Round	SS	TR_SS_B6	MW047740	Pseudomonas	weihenstephanensis	99.6	NR_148764.1	B	1.024	1.587
Top Round	SS	TR_SS_B7	MW047741	Pseudomonas	weihenstephanensis	94.6	NR_148764.1	B	0.364	0.089
Top Round	SS	TR_SS_B8	n/a	unknown	unknown	n/a	n/a	B	1.018	0.539
Top Round	SS	TR_SS_B9	MW047742	Pseudomonas	lactis	99.4	NR_156986.1	B	0.603	0.476
Top Round	SS	TR_SS_C1	MW047743	Carnobacterium	gallinarum	97	NR_042093.1	B	0.478	1.657
Top Round	SS	TR_SS_C10	n/a	unknown	unknown	n/a	n/a	B	0.936	0.276
Top Round	SS	TR_SS_C11	n/a	unknown	unknown	n/a	n/a	B	0.541	1.239
Top Round	SS	TR_SS_C12	MW047744	Lactococcus	piscium	98.1	NR_043739.1	B	0.095	0.121
Top Round	SS	TR_SS_C2	MW047745	Brochothrix	thermosphacta	100	NR_113587.1	B	0.242	1.848
Top Round	SS	TR_SS_C3	MW047746	Pseudomonas	helleri	98	NR_148763.1	B	1.024	2.261
Top Round	SS	TR_SS_C4	n/a	unknown	unknown	n/a	n/a	B	0.449	0.279
Top Round	SS	TR_SS_C5	n/a	unknown	unknown	n/a	n/a	B	0.534	1.949
Top Round	SS	TR_SS_C6	MW047747	Brochothrix	thermosphacta	99.5	NR_113587.1	B	0.263	0.117
Top Round	SS	TR_SS_C7	MW047748	Brochothrix	thermosphacta	97.4	NR_113587.1	B	0.098	0.093
Top Round	SS	TR_SS_C8	MW047749	Brochothrix	thermosphacta	97.3	NR_113587.1	B	0.192	0.572
Top Round	SS	TR_SS_C9	MW047750	Carnobacterium	divergens	99.3	NR_113798.1	B	0.134	0.211
Media Blank	n/a	n/a	n/a	n/a	n/a	n/a	n/a	B	0.0416179	0.123626
